# Supplementary material for: Patients’ Experience With Enhanced Recovery After Cardiac Surgery
Source: Interdiscip Cardiovasc Thorac Surg. 2026 Mar 20;41(3):ivag051. doi: 10.1093/icvts/ivag051 (PMC13006205; doi:10.1093/icvts/ivag051)
Supplement: ivag051_Supplementary_Data [file ivag051_supplementary_data.zip]

Archive with 2 entries (2 files):
- Supplementary material 2 - study questionnaires.pdf
- Supplementary material 1 - Tables and Figures.docx
